# Supplementary material for: Facilitators and barriers to implementing electronic patient-reported outcome and experience measures in a health care setting: a systematic review
Source: J Patient Rep Outcomes. 2023 Feb 14;7:13. doi: 10.1186/s41687-023-00554-2 (PMC9928985; doi:10.1186/s41687-023-00554-2)
Supplement: Supplementary file 2 — Additional file 2. Methodological quality scores for all included studies using Mixed-Methods Appraisal Tool (MMAT). [file 41687_2023_554_MOESM2_ESM.xlsx]

## Sheet: Sheet1
Mixed Methods Appraisal Tool (MMAT), version 2018
Methodological quality criteria (Y = Yes, N = No, C = Can't tell)	Amini 2021	Barlund 2022	Bhatt 2020	Burton 2022	DeRosis 2020	Dronkers 2020	Duman-Lubberding 2017	Fredericksen 2016	Hanmer 2021	Howell 2020	Krawczyk 2019	Kwan 2016	Li 2016	Nielsen 2021	Papuga 2018	Rotenstein 2017	Schepers 2017	Short 2022	Spaulding 2019	Taliercio 2022	Teela 2020	Trautmann 2016	Unsworth 2012	Zhang 2019
S1. Are there clear research questions?	Y	Y	Y	Y	Y	Y	Y	Y	Y	Y	Y	Y	Y	Y	Y	Y	Y	Y	Y	Y	Y	Y	Y	Y
S2. Do the collected data allow to address the research questions?	Y	Y	Y	Y	Y	Y	Y	Y	Y	Y	Y	Y	C	Y	Y	Y	Y	Y	Y	Y	Y	Y	Y	Y
1. Qualitative
1.1. Is the qualitative approach appropriate to answer the research question?	Y		Y	Y	Y	Y	Y	Y		Y	Y	Y		Y	Y	Y	C		Y	Y	Y	Y	Y	Y
1.2. Are the qualitative data collection methods adequate to address the research question?	Y		C	Y	C	C	Y	Y		Y	Y	Y		Y	Y	Y	Y		Y	Y	Y	Y	Y	Y
1.3. Are the findings adequately derived from the data?	Y		C	Y	C	Y	Y	Y		C	Y	Y		Y	Y	Y	Y		Y	Y	Y	Y	Y	Y
1.4. Is the interpretation of results sufficiently substantiated by data?	Y		N	Y	N	Y	N	Y		N	Y	N		Y	N	N	Y		Y	Y	Y	N	Y	Y
1.5. Is there coherence between qualitative data sources, collection, analysis and interpretation?	Y		C	Y	C	Y	Y	Y		C	Y	Y		Y	C	Y	Y		Y	Y	Y	C	Y	Y
2. Quantitative randomized controlled trials
2.1. Is randomization appropriately performed?
2.2. Are the groups comparable at baseline?
2.3. Are there complete outcome data?
2.4. Are outcome assessors blinded to the intervention provided?
2.5 Did the participants adhere to the assigned intervention?
3. Quantitative nonrandomized
3.1. Are the participants representative of the target population?						Y
3.2. Are measurements appropriate regarding both the outcome and intervention (or exposure)?						Y
3.3. Are there complete outcome data?						Y
3.4. Are the confounders accounted for in the design and analysis?						N
3.5. During the study period, is the intervention administered (or exposure occurred) as intended?						Y
4. Quantitative descriptive
4.1. Is the sampling strategy relevant to address the research question?	Y	Y		Y			Y		Y	Y			Y			Y	Y	Y			Y
4.2. Is the sample representative of the target population?	Y	C		Y			Y		C	C			C			C	Y	Y			Y
4.3. Are the measurements appropriate?	Y	Y		Y			Y		Y	Y			Y			Y	Y	Y			Y
4.4. Is the risk of nonresponse bias low?	N	C		Y			Y		C	C			N			N	Y	Y			N
4.5. Is the statistical analysis appropriate to answer the research question?	C	C		Y			Y		C	Y			Y			Y	Y	Y			Y
5. Mixed methods
5.1. Is there an adequate rationale for using a mixed methods design to address the research question?	Y			Y		Y	Y			Y						Y	Y				Y
5.2. Are the different components of the study effectively integrated to answer the research question?	Y			Y		Y	Y			Y						Y	Y				Y
5.3. Are the outputs of the integration of qualitative and quantitative components adequately interpreted?	Y			Y		Y	Y			Y						Y	Y				Y
5.4. Are divergences and inconsistencies between quantitative and qualitative results adequately addressed?	N			N		Y	Y			Y						C	Y				Y
5.5. Do the different components of the study adhere to the quality criteria of each tradition of the methods involved?	Y			Y		Y	Y			C						Y	Y				Y
