# Supplementary material for: Facilitators and barriers to implementing electronic patient-reported outcome and experience measures in a health care setting: a systematic review
Source: J Patient Rep Outcomes. 2023 Feb 14;7:13. doi: 10.1186/s41687-023-00554-2 (PMC9928985; doi:10.1186/s41687-023-00554-2)
Supplement: Supplementary file 3 — Additional file 3. Table S1. Full list of identified code categories, mapped to Consolidated Framework of Implementation Research (CFIR) constructs. [file 41687_2023_554_MOESM3_ESM.xlsx]

## Sheet: Sheet1
Consolidated Framework for Implementation Research Constructs
Construct		Code	Facilitator or Barrier
I. INTERVENTION CHARACTERISTICS
C	Relative Advantage Stakeholders’ perception of the advantage of implementing the innovation versus an alternative solution	ePROMs facilitate extracting information that might be overlooked or not be uncovered in consultation	Facilitator
		Earlier detection of issues when using ePROM	Facilitator
		ePROMs monitor changes of patients	Facilitator
		ePROMs facilitate comparisons between patients and peers	Facilitator
		Completing ePROMs on tablets faster than on paper	Facilitator
		ePROMs can help avoiding or reduce need for in-person consults	Facilitator
		ePROMs improve efficiency in allocating scarce hospital resources	Facilitator
F	Complexity	User-friendly software and technology	Facilitator
		Facilitates sharing of ePREM results with other clinicians	Barrier
		ePROMs identify too many concerns to be discussed in limited clinic time	Barrier
G	Design Quality & Packaging	Provision of reminders for clinicians to discuss ePROM results	Facilitator
		Electronic ePROMs presented one at a time less overwhelming to patients than large numbers of paper forms	Facilitator
		Provides snapshot of patient summary that is insightful and easy to read	Facilitator
		Adaptive technology to trigger ePROMs for multiple measures	Facilitator
		Automatic integration of results into electronic clinical notes	Facilitator
		Real-time access to ePROM completion status and results data prior and during consult	Facilitator
		Real-time notification of ePROM results that require urgent response	Facilitator
		Graphical visualisations of ePROM results to see trends	Facilitator
		ePROMs available in different languages	Facilitator
		Use of tablet computers at first point of contact (eg waiting room) to facilitate ePROM collection	Facilitator
		Making sure patients receive ePROMs promptly after appointment	Facilitator
		ePROMs not completed in timely fashion to be useful (too early, too late or not frequently enough)	Barrier
		Difficulty distinguishing baseline vs abnormal ePROM results without clearly defined threshold scores	Barrier
		Difficulty in visualisation of data summary due limited visualisation options	Barrier
		Unreliable or unstable software and hardware	Barrier
		ePROM/ePREM passwords too complicated, easily lost, delayed distribution or unable to be changed	Barrier
H	Cost	Lack of financial resources to invest into ePROMs/ePREMs implementation	Barrier
II. OUTER SETTING
A	Patient Needs & Resources The extent to which patient needs, as well as barriers and facilitators to meet those needs, are accurately known and prioritized by the organization.	Educational resources for patients (eg brochures, videos, staff scripts)	Facilitator
		Improved patient satisfaction and experience	Facilitator
		ePROMs allow patients to better communicate and prioritise in clinic visits	Facilitator
		ePROMs/ePREMs amplify patient's voice, facilitate patient-centred care and shared decision-making	Facilitator
		Patient motivated to complete ePROMs to contribute to ongoing research	Facilitator
		Educating patients on how to use ePROMs	Facilitator
		ePROMs enhance patient understanding/consideration of their health	Facilitator
		Patients not aware of purpose of ePROMs; needing to have rationale explained to them	Barrier
		Patients frustrated with lack of feedback from clinician on ePROM results	Barrier
		Completing ePROMs/ePREMs can be difficult for patients with physical or cognitive impairments	Barrier
		Patients may not have access to internet	Barrier
		Completing ePROMs/ePREMs can be difficult for patients with low language or computer literacy	Barrier
		Some patients prefer paper to electronic ePROMs	Barrier
		PROMs can evoke anxiety by listing expected symptoms	Barrier
		Patients not well able to rate their own experiences	Barrier
D	External Policy & Incentives A broad construct that includes external strategies to spread interventions, including policy and regulations (governmental or other central entity), external mandates, recommendations and guidelines, pay-for-performance, collaboratives, and public or benchmark reporting.	Organisation’s goals align with implementation goals	Facilitator
		Buy-in of leadership	Facilitator
		Allows for comparative analysis within or between systems and organisations	Facilitator
		ePROM/ePREM data justifying continued or expanded funding towards health services	Facilitator
		Organisation policies are lacking or conflict with implementation	Barrier
		Lack of feedback on scores leading to increased provider liability	Barrier
III. INNER SETTING
B	Networks & Communications The nature and quality of webs of social networks and the nature and quality of formal and informal communications within an organization.	Facilitates sharing of ePROM results to other clinicians	Facilitator
C	Culture Norms, values, and basic assumptions of a given organization.	Use of ePROMs encourages cultural shift to valuing ePROMs as much as other clinical data	Facilitator
D	Implementation Climate	The absorptive capacity for change, shared receptivity of involved individuals to an intervention, and the extent to which use of that intervention will be rewarded, supported, and expected within their organization.
1	Tension for Change The degree to which stakeholders perceive the current situation as intolerable or needing change.	Ease staff burnout	Facilitator
		Clinicians anxious and resistant to practice changes	Barrier
2	Compatibility The degree of tangible fit between meaning and values attached to the intervention by involved individuals, how those align with individuals’ own norms, values, and perceived risks and needs, and how the intervention fits with existing workflows and systems.	A clearly defined workflow for reviewing ePROM data prior to consult	Facilitator
		ePROMs increase time efficiency for clinicians in interview process and documentation	Facilitator
		Integrating ePROMs/ePREMs into existing workflow routine or reconfiguring workflow to ensure integration of ePROMs/ePREMs	Facilitator
		Use of tablet computers at first point of contact (eg waiting room) to facilitate ePROM collection	Facilitator
		Clear division of responsibility for who review eProms and when	Facilitator
		Requirement for workplace and organizational adjustments	Barrier
		Clinic visit can not accommodate discussion of ePROM results due to time and equipment limitations	Barrier
		Time consuming and too many ePROMs/ePREMs	Barrier
		Burden on staff facilitating ePROMs collection	Barrier
		No replacement when staff leaves	Barrier
		Staff turnover requires training new staff	Barrier
		Logistical burden of handing out, retrieving and cleaning tablet computers	Barrier
4	Organizational Incentives & Rewards Extrinsic incentives such as goal-sharing awards, performance reviews, promotions, and raises in salary, and less tangible incentives such as increased stature or respect.	Lack of incentives to encourage staff to use ePROMs	Barrier
5	Goals and Feedback The degree to which goals are clearly communicated, acted upon, and fed back to staff, and alignment of that feedback with goals.	Allows clinician performance metrics to be collected and analysed at all levels of an organization	Facilitator
		ePROM/ePREM data (scores and collection rates) being utilised for clinicians to self reflect and as a supervision tool	Facilitator
6	Learning Climate A climate in which: a) leaders express their own fallibility and need for team members’ assistance and input; b) team members feel that they are essential, valued, and knowledgeable partners in the change process; c) individuals feel psychologically safe to try new methods; and d) there is sufficient time and space for reflective thinking and evaluation.	Presence of peers who are more familiar with ePROMs, enabling peer-to-peer learning	Facilitator
		Ability to rapidly iterate on stakeholder feedback is facilitated through flexible implementation	Facilitator
E	Readiness for Implementation Tangible and immediate indicators of organizational commitment to its decision to implement an intervention.	Presence of existing electronic health records into which ePROMs can easily be integrated	Facilitator
		Lack of electronic health records and ePROM integration	Barrier
1	Leadership Engagement Commitment, involvement, and accountability of leaders and managers with the implementation.	Buy-in of leadership	Facilitator
2	Available Resources The level of resources dedicated for implementation and on-going operations, including money, training, education, physical space, and time.	Technical support staff available	Facilitator
		Staff or volunteers to facilitate ePROM collection	Facilitator
3	Access to Knowledge & Information Ease of access to digestible information and knowledge about the intervention and how to incorporate it into work tasks.	Regular training and education to build staff capacity and confidence with the ePROM system	Facilitator
IV. CHARACTERISTICS OF INDIVIDUALS
A	Knowledge & Beliefs about the Intervention Individuals’ attitudes toward and value placed on the intervention as well as familiarity with facts, truths, and principles related to the intervention.	Buy-in of clinical staff	Facilitator
		ePROMs validate clinical perceptions about patient outcomes	Facilitator
		Clinician sense of objectivity in communication with patients when utilising ePROM results in clinic visit	Facilitator
		Improved prioritisation and targeting of patient-clinician communication	Facilitator
		Patients and providers prefer PROMs as adjunct, not replacement, to existing care	Facilitator
		Clinician’s lack of knowledge of ePROMs and ePROM content	Barrier
		Not sure how ePROMs/ePREMs can inform clinical decisions	Barrier
		Believing ePROM/ePREM not suitable/relevant/valuable	Barrier
		Belief that ePROM/ePREMs not clinically valid or lack accuracy	Barrier
		Belief that ePROM/ePREMs duplicate clinical interview so are redundant	Barrier
		Belief that ePROM/ePREMs are outside clinical domain or scope of practice	Barrier
		Excessive volume of ePREM data reported overwhelming to clinicians	Barrier
D	Individual Identification with Organization A broad construct related to how individuals perceive the organization, and their relationship and degree of commitment with that organization.	Staff fear of being judged on ePROM results by peers	Barrier
V. PROCESS
A	Planning The degree to which a scheme or method of behavior and tasks for implementing an intervention are developed in advance, and the quality of those schemes or methods.	Pre-implementation planning	Facilitator
		Pre-implementation testing, especially of usability	Facilitator
B	Engaging Attracting and involving appropriate individuals in the implementation and use of the intervention through a combined strategy of social marketing, education, role modeling, training, and other similar activities.	Engagement/involvement of stakeholders	Facilitator
2	Formally Appointed Internal Implementation Leaders Individuals from within the organization who have been formally appointed with responsibility for implementing an intervention as coordinator, project manager, team leader, or other similar role.	Project managers/coordinators skilled in knowledge translation and facilitating practice change	Facilitator
		Collaboration in implementation between sites, utilising a program coordinator	Facilitator
3	Champions “Individuals who dedicate themselves to supporting, marketing, and ‘driving through’ an [implementation]” [101] (p. 182), overcoming indifference or resistance that the intervention may provoke in an organization.	Presence of local staff champions to support/motivate peers and advocate for ePROM/ePREM usage	Facilitator
C	Executing Carrying out or accomplishing the implementation according to plan.	Standardised process, with specific action items revised as new issues are identified, to streamline implementation for future sites	Facilitator
D	Reflecting & Evaluating Quantitative and qualitative feedback about the progress and quality of implementation accompanied with regular personal and team debriefing about progress and experience.	Ongoing monitoring of implementation through regular audits, and regular feedback to users	Facilitator
